# Supplementary material for: The Essential and the Nonessential Roles of Four Clock Elements in the Circadian Rhythm of Metarhizium robertsii
Source: J Fungi (Basel). 2022 May 25;8(6):558. doi: 10.3390/jof8060558 (PMC9224670; doi:10.3390/jof8060558)
Supplement: Supplementary file 1 [file jof-08-00558-s001.zip]

Archive with 1 entries (1 files):
- jof-1738251-supplementary.pdf
